# Supplementary material for: Nanosheet-Facilitated Spray Delivery of dsRNAs Represents a Potential Tool to Control Rhizoctonia solani Infection
Source: Int J Mol Sci. 2022 Oct 26;23(21):12922. doi: 10.3390/ijms232112922 (PMC9657606; doi:10.3390/ijms232112922)
Supplement: Supplementary file 1 [file ijms-23-12922-s001.zip]

Archive with 1 entries (1 files):
- ijms-1961135-supplementary.pdf
